# Supplementary material for: Dysregulated miRNA Expression and Androgen Receptor Loss in Racially Distinct Triple-Negative Breast Cancer
Source: Int J Mol Sci. 2024 Dec 21;25(24):13679. doi: 10.3390/ijms252413679 (PMC11679545; doi:10.3390/ijms252413679)
Supplement: Supplementary file 1 [file ijms-25-13679-s001.zip]

Archive with 1 entries (1 files):
- ijms-3273181-supplementary.pdf
